# Supplementary material for: Gene Expression Profile Induced by Two Different Variants of Street Rabies Virus in Mice
Source: Viruses. 2022 Mar 27;14(4):692. doi: 10.3390/v14040692 (PMC9031335; doi:10.3390/v14040692)
Supplement: Supplementary file 1 [file viruses-14-00692-s001.zip]

Archive with 3 entries (3 files):
- PDF Supplementary Data Reviewed.pdf
- S10 combined.significant.table.pdf
- S9 heatmap.pdf
